# Supplementary material for: Council of Europe Resolution on the Implementation of Pharmaceutical Care—A Step Forward in Enhancing the Appropriate Use of Medicines and Patient-Centred Care
Source: Healthcare (Basel). 2024 Jan 17;12(2):232. doi: 10.3390/healthcare12020232 (PMC10815874; doi:10.3390/healthcare12020232)
Supplement: Supplementary file 1 [file healthcare-12-00232-s001.zip]

Archive with 1 entries (1 files):
- healthcare-2778282-supplementary.pdf
